# Supplementary material for: Meta-Analysis of Materials and Treatments Used in Ophthalmic Lenses: Implications for Lens Characteristics
Source: Materials (Basel). 2024 Dec 5;17(23):5949. doi: 10.3390/ma17235949 (PMC11643459; doi:10.3390/ma17235949)
Supplement: Supplementary file 1 [file materials-17-05949-s001.zip]

Archive with 2 entries (2 files):
- Supplementary material s1.pdf
- Supplementary material s2.pdf
